# Supplementary material for: How the Structure and Wettability Properties of Morpho peleides Butterfly Wings Can Be a Source of Inspiration
Source: Biomimetics (Basel). 2025 Feb 3;10(2):89. doi: 10.3390/biomimetics10020089 (PMC11853637; doi:10.3390/biomimetics10020089)
Supplement: Supplementary file 1 [file biomimetics-10-00089-s001.zip]

Archive with 1 entries (1 files):
- biomimetics-3444494-supplementary.pdf
